# Supplementary material for: Co-Produce, Co-Design, Co-Create, or Co-Construct—Who Does It and How Is It Done in Chronic Disease Prevention? A Scoping Review
Source: Healthcare (Basel). 2022 Mar 30;10(4):647. doi: 10.3390/healthcare10040647 (PMC9029027; doi:10.3390/healthcare10040647)
Supplement: Supplementary file 1 [file healthcare-10-00647-s001.zip]

Archive with 1 entries (1 files):
- healthcare-1630024-Supplementary.pdf
